# Supplementary material for: SARS-CoV-2 Prevalence and Variant Surveillance among Cats in Pittsburgh, Pennsylvania, USA
Source: Viruses. 2023 Jun 30;15(7):1493. doi: 10.3390/v15071493 (PMC10386599; doi:10.3390/v15071493)
Supplement: Supplementary file 1 [file viruses-15-01493-s001.zip]

Archive with 1 entries (1 files):
- viruses-2457278-supplementary.pdf
